# Supplementary material for: The impracticality of radiomics research in acute ischemic stroke: from the perspective of primary healthcare institutions
Source: Front Neurol. 2025 Sep 17;16:1559998. doi: 10.3389/fneur.2025.1559998 (PMC12483899; doi:10.3389/fneur.2025.1559998)
Supplement: Supplementary file 1 [file Table_1.xlsx]

## Sheet: csv-radiomicsa-set
PMID	Title	First Author	Journal/Book	Publication Year	Create Date	PMCID	Image Type	Image Details	Article Type	Prediction targets	ROI delination method	Types of studies	data source	sample number	AUC	acc	sen	spe	center number
36443016	Radiomics-Derived Brain Age Predicts Functional Outcome After Acute Ischemic Stroke	Bretzner M	Neurology	2023	2022-11-28	PMC9984219	MRI	T2-flair	Article	预后	自动	回顾性	多中心	4163
38056625	Quality Assessment of Radiomics Studies on Functional Outcomes After Acute Ischemic Stroke-A Systematic Review	Gupta R	World Neurosurg	2024	2023-12-06				Review
39081344	Ischemic perfusion radiomics: assessing neurological impairment in acute ischemic stroke	Lu J	Front Neurol	2024	2024-07-31	PMC11286473	MRI	DSC-PWI	Article	Prognosis	Semi-automatic	Retrospective	single center	90	0.923	0.926	0.923	0.929
35695316	Feasibility of a Clinical-Radiomics Model to Predict the Outcomes of Acute Ischemic Stroke	Zhou Y	Korean J Radiol	2022	2022-06-13	PMC9340229	MRI	DWI-ADC	Article	Prognosis	Manual	Retrospective	single center	522	0.89		0.817	0.841
34000866	Clot-based radiomics features predict first pass effect in acute ischemic stroke	Sarioglu O	Interv Neuroradiol	2022	2021-05-18	PMC9131494	CT	NCCT	Article	治疗	人工	回顾性	单中心	52		0.83
36094997	MRI Generated From CT for Acute Ischemic Stroke Combining Radiomics and Generative Adversarial Networks	Feng E	IEEE J Biomed Health Inform	2022	2022-09-12		CT	NCCT	Article	特殊
35882552	Thrombus radiomics in patients with anterior circulation acute ischemic stroke undergoing endovascular treatment	van Voorst H	J Neurointerv Surg	2023	2022-07-26		CT	NCCT	Article	治疗	人工	回顾性	多中心	699					MR CLEAN Registry
38565321	Application of radiomics in ischemic stroke	Yang J	J Int Med Res	2024	2024-04-02	PMC10993685			Review
36213752	Radiomics-based infarct features on CT predict hemorrhagic transformation in patients with acute ischemic stroke	Xie G	Front Neurosci	2022	2022-10-10	PMC9533555	CT	NCCT	Article	Prognosis	Semi-automatic	Retrospective	multicenter	118	0.75				2
36900001	MRI Radiomics and Predictive Models in Assessing Ischemic Stroke Outcome-A Systematic Review	Dragoș HM	Diagnostics (Basel)	2023	2023-03-11	PMC10000411			Review
36472198	Radiomics Analysis of Diffusion-Weighted Imaging and Long-Term Unfavorable Outcomes Risk for Acute Stroke	Jiang L	Stroke	2023	2022-12-06		MRI	DWI	Article	Prognosis	Semi-automatic	Retrospective	multicenter	1716	0.858		0.812	0.783	2
32787353	Apparent diffusion coefficient map based radiomics model in identifying the ischemic penumbra in acute ischemic stroke	Zhang R	Ann Palliat Med	2020	2020-08-14		MRI	ADC	Article	Differential Diagnosis	Manual	Retrospective	single center	241	0.9	0.8	0.88	0.74
37437435	Non-contrast CT radiomics and machine learning for outcomes prediction of patients with acute ischemic stroke receiving conventional treatment	Zhang L	Eur J Radiol	2023	2023-07-12		CT	NCCT	Article	Prognosis	Manual	Retrospective	multicenter	240	0.857	0.848	0.938		2
34602971	FLAIR and ADC Image-Based Radiomics Features as Predictive Biomarkers of Unfavorable Outcome in Patients With Acute Ischemic Stroke	Quan G	Front Neurosci	2021	2021-10-04	PMC8483716	MRI	Flair ADC	Article	Prognosis	Manual	Retrospective	multicenter	190	0.864	0.762	0.81	0.746	3
36591693	Ischemic stroke subtyping method combining convolutional neural network and radiomics	Chen Y	J Xray Sci Technol	2023	2023-01-02	PMC10041412	CT	CTA	Article	Differential Diagnosis	Manual	Retrospective	single center	82	0.9018	0.8929	0.9707	0.8654
35884664	Prediction Model of Hemorrhage Transformation in Patient with Acute Ischemic Stroke Based on Multiparametric MRI Radiomics and Machine Learning	Meng Y	Brain Sci	2022	2022-07-27	PMC9313447	MRI	T1w DWI PWI	Article	Prognosis	Manual	Retrospective	single center	71	0.911	0.894	0.81	0.933
32008072	Penumbra-based radiomics signature as prognostic biomarkers for thrombolysis of acute ischemic stroke patients: a multicenter cohort study	Tang TY	J Neurol	2020	2020-02-03		MRI	DSC-PWI	Article	Treatment	Semi-automatic	Retrospective	multicenter	155	0.695				7
36388230	Diffusion-weighted imaging-based radiomics for predicting 1-year ischemic stroke recurrence	Wang H	Front Neurol	2022	2022-11-17	PMC9649925	MRI	DWI	Article	Prognosis	Manual	Retrospective	single center	1003	0.847	0.833	0.75	0.836
36712442	Prognostic value of radiomics-based hyperdense middle cerebral artery sign for patients with acute ischemic stroke after thrombectomy strategy	Li L	Front Neurol	2023	2023-01-30	PMC9880054	CT	NCCT	Article	Treatment	Manual	Retrospective	single center	102	0.894	0.76	0.69	0.88
36699499	Prognosis of ischemic stroke predicted by machine learning based on multi-modal MRI radiomics	Yu H	Front Psychiatry	2023	2023-01-26	PMC9868394	MRI	T1w DWI SWI	Article	Prognosis	Manual	Retrospective	single center	148	0.902	0.831	0.739	0.902
38303412	Determining acute ischemic stroke onset time using machine learning and radiomics features of infarct lesions and whole brain	Lu J	Math Biosci Eng	2024	2024-02-02		MRI	ADC DWI FLAIR	Article	Treatment	Semi-automatic	Retrospective	single center	72	0.904	0.916	0.909	0.939
37086070	Prediction of hemorrhagic transformation via pre-treatment CT radiomics in acute ischemic stroke patients receiving endovascular therapy	Wen X	Br J Radiol	2023	2023-04-22	PMC10321256	CT	NCCT	Article	Treatment	Manual	Retrospective	single center	105	0.781		0.701	0.809
34170502	A Clinical-Radiomics Nomogram for Functional Outcome Predictions in Ischemic Stroke	Wang H	Neurol Ther	2021	2021-06-25	PMC8571444	MRI	DWI	Article	Prognosis	Manual	Retrospective	single center	598	0.73	0.76	0.78	0.61
36055039	Combining machine learning with radiomics features in predicting outcomes after mechanical thrombectomy in patients with acute ischemic stroke	Li Y	Comput Methods Programs Biomed	2022	2022-09-02		MRI	DWI	Article	Treatment	Manual	Retrospective	single center	260	0.92
37716105	Radiomics features on computed tomography reflect thrombus histological age prior to endovascular treatment of acute ischemic stroke	Wang C	J Stroke Cerebrovasc Dis	2023	2023-09-16		CT	NCCT	Article	Special		Retrospective	single center	104	0.773
36988060	Radiomics analysis for predicting malignant cerebral edema in patients undergoing endovascular treatment for acute ischemic stroke	Wen X	Diagn Interv Radiol	2023	2023-03-29	PMC10679706	CT	NCCT	Article	Treatment	Manual	Retrospective	single center	111	0.879		0.8	0.9167
38361636	The value of CT-based radiomics in predicting hemorrhagic transformation in acute ischemic stroke patients without recanalization therapy	Huang YH	Front Neurol	2024	2024-02-16	PMC10867164	CT	NCCT	Article	Treatment	Manual	Retrospective	multicenter	140	0.9	0.83	0.88	0.79	2
36819277	Radiomics-based intracranial thrombus features on preoperative noncontrast CT predicts successful recanalization of mechanical thrombectomy in acute ischemic stroke	Xiong X	Quant Imaging Med Surg	2023	2023-02-23	PMC9929391	CT	NCCT	Article	Treatment	Manual	Retrospective	multicenter	203	0.849	0.752	0.886	0.618	2
32684141	Clot-Based Radiomics Predict a Mechanical Thrombectomy Strategy for Successful Recanalization in Acute Ischemic Stroke	Hofmeister J	Stroke	2020	2020-07-21	PMC7382538	CT	NCCT	Article	Treatment	Manual	Prospective	single center	156	0.881	0.851	0.5	0.971
35309889	MRI Radiomics Features From Infarction and Cerebrospinal Fluid for Prediction of Cerebral Edema After Acute Ischemic Stroke	Jiang L	Front Aging Neurosci	2022	2022-03-21	PMC8929352	MRI	DWI FLAIR	Article	Prognosis	Semi-automatic	Retrospective	multicenter	272	0.84	0.77	0.87	0.78	2
30573458	Radiomics-Based Intracranial Thrombus Features on CT and CTA Predict Recanalization with Intravenous Alteplase in Patients with Acute Ischemic Stroke	Qiu W	AJNR Am J Neuroradiol	2019	2018-12-22	PMC7048606	CT	NCCT CTA	Article	Treatment	Manual	Retrospective	single center	67	0.85
38933326	Machine learning-based nomogram: integrating MRI radiomics and clinical indicators for prognostic assessment in acute ischemic stroke	Guo K	Front Neurol	2024	2024-06-27	PMC11202100	MRI	T1 T2 DWI	Article	Prognosis	Manual	Retrospective	multicenter	397	0.854	0.825	0.918	0.681	2
38495120	Predicting long-term outcomes for acute ischemic stroke using multi-model MRI radiomics and clinical variables	Wei L	Front Med (Lausanne)	2024	2024-03-18	PMC10940383	MRI	DWI ADC	Article	Prognosis	Manual	Retrospective	multicenter	461	0.86	0.78	0.773	0.788	4
37816554	Prediction of recurrent ischaemic stroke using radiomics data and machine learning methods in patients with acute ischaemic stroke: protocol for a multicentre, large sample, prospective observational cohort study in China	Li J	BMJ Open	2023	2023-10-10	PMC10565242	MRI	DWI	Article	预后	自动
36408497	Radiomics features of DSC-PWI in time dimension may provide a new chance to identify ischemic stroke	Guo Y	Front Neurol	2022	2022-11-21	PMC9672479	MRI	DSC-PWI	Article	Differential Diagnosis	Semi-automatic	Retrospective	single center	56	0.982	0.958	0.96	0.96
38420881	Radiomics Studies on Ischemic Stroke and Carotid Atherosclerotic Disease: A Reporting Quality Assessment	Beaudoin AM	Can Assoc Radiol J	2024	2024-02-29				Review
38229595	Current status and quality of radiomics studies for predicting outcome in acute ischemic stroke patients: a systematic review and meta-analysis	Kong J	Front Neurol	2024	2024-01-17	PMC10789857			Review
37980594	A deep learning and radiomics based Alberta stroke program early CT score method on CTA to evaluate acute ischemic stroke	Fang T	J Xray Sci Technol	2024	2023-11-19		CT	CTA	Article	特殊
36703995	A CT-based radiomics nomogram for classification of intraparenchymal hyperdense areas in patients with acute ischemic stroke following mechanical thrombectomy treatment	Ma Y	Front Neurosci	2023	2023-01-27	PMC9871784	CT	CT	Article	Treatment	Manual	Retrospective	single center	104	0.926	0.884	0.909	0.875
37416306	OEDL: an optimized ensemble deep learning method for the prediction of acute ischemic stroke prognoses using union features	Ye W	Front Neurol	2023	2023-07-07	PMC10321134	MRI	DWI	Article	Prognosis	Manual	Retrospective	single center	441	0.9789	0.9574	0.9475	0.9403
36143010	A Focus on the Role of DSC-PWI Dynamic Radiomics Features in Diagnosis and Outcome Prediction of Ischemic Stroke	Guo Y	J Clin Med	2022	2022-09-23	PMC9504165	MRI	DSC-PWI	Article	Prognosis	special	Retrospective	single center	88	0.925
39030494	Non-contrast CT radiomics-clinical machine learning model for futile recanalization after endovascular treatment in anterior circulation acute ischemic stroke	Sun T	BMC Med Imaging	2024	2024-07-19	PMC11264869	CT	NCCT	Article	Treatment	Manual	Retrospective	single center	174	0.775	0.765	0.706	0.824
36066731	Clot-based radiomics model for cardioembolic stroke prediction with CT imaging before recanalization: a multicenter study	Jiang J	Eur Radiol	2023	2022-09-06		CT	NCCT	Article	Differential Diagnosis	Manual	Retrospective	multicenter	403	0.838				4
37214402	Prediction of recurrence of ischemic stroke within 1 year of discharge based on machine learning MRI radiomics	Liu J	Front Neurosci	2023	2023-05-22	PMC10192708	MRI	DWI	Article	Prognosis	Manual	Retrospective	single center	612	0.789		0.85	0.805
35885568	Novel Survival Features Generated by Clinical Text Information and Radiomics Features May Improve the Prediction of Ischemic Stroke Outcome	Guo Y	Diagnostics (Basel)	2022	2022-07-27	PMC9324145	MRI	DSC-PWI	Article	Prognosis	Semi-automatic	Retrospective	single center	56	0.884	0.864	0.864	0.877
38706699	Explore the value of carotid ultrasound radiomics nomogram in predicting ischemic stroke risk in patients with type 2 diabetes mellitus	Liu Y	Front Endocrinol (Lausanne)	2024	2024-05-06	PMC11066235	US	carotid ultrasound	Article	Risk	Manual	Retrospective	single center	198	0.857
34433881	Stability of MRI radiomic features according to various imaging parameters in fast scanned T2-FLAIR for acute ischemic stroke patients	Joo L	Sci Rep	2021	2021-08-26	PMC8387477	MRI	T2-flair	Article	特殊
39053852	A Clinical-Radiomics Nomogram for Predicting Early Ischemic Stroke Risk in Patients with Transient Ischemic Attack	Guan L	World Neurosurg	2024	2024-07-25		MRI	T1 T2 TOF	Article	Risk	Manual	Prospective	single center	110	0.923
38550341	A clinical-radiomics combined model based on carotid atherosclerotic plaque for prediction of ischemic stroke	Han N	Front Neurol	2024	2024-03-29	PMC10976563	MRI	HR-VWMRI	Article	Risk	Manual	Retrospective	single center	127	0.82	0.7	0.5	0.88
36697269	Computed Tomography Angiography-Based Thrombus Radiomics for Predicting the Time Since Stroke Onset	Cheng Y	Acad Radiol	2023	2023-01-25		CT	CTA	Article	Treatment	Manual	Retrospective	single center	221	0.803
33424759	Image Patch-Based Net Water Uptake and Radiomics Models Predict Malignant Cerebral Edema After Ischemic Stroke	Fu B	Front Neurol	2020	2021-01-11	PMC7786250	CT	NCCT	Article	Prognosis	Manual	Retrospective	single center	116	0.96	0.91	0.85	0.95
35892499	Outcome Prediction Based on Automatically Extracted Infarct Core Image Features in Patients with Acute Ischemic Stroke	Tolhuisen ML	Diagnostics (Basel)	2022	2022-07-27	PMC9331690	MRI	DWI	Article	Prognosis	Automatic	Retrospective	multicenter	206	0.88	0.71	0.65	0.8	HERMES
38308679	Radiomics using non-contrast CT to predict hemorrhagic transformation risk in stroke patients undergoing revascularization	Heo J	Eur Radiol	2024	2024-02-03		CT	NCCT	Article	Treatment	Manual	Retrospective	single center	362	0.986
36547465	Prognostic Value of Combined Radiomic Features from Follow-Up DWI and T2-FLAIR in Acute Ischemic Stroke	Gerbasi A	J Cardiovasc Dev Dis	2022	2022-12-22	PMC9786822	MRI	DWI FLAIR	Article	Prognosis	Automatic	Retrospective	multicenter	164	0.85	0.79	0.71	0.84	MR CLEAN Registry
37754788	Textural Analysis of the Hyperdense Artery Sign in Patients with Acute Ischemic Stroke Predicts the Outcome of Thrombectomy	Mărginean L	J Cardiovasc Dev Dis	2023	2023-09-27	PMC10532176	CT	NCCT	Article	治疗	半自动	回顾性	单中心	40
35432171	Combination of Radiological and Clinical Baseline Data for Outcome Prediction of Patients With an Acute Ischemic Stroke	Ramos LA	Front Neurol	2022	2022-04-18	PMC9010547	CT	CTA	Article	Prognosis	Automatic	Retrospective	multicenter	3001	0.81		0.73	0.74	MR CLEAN Registry
35813219	A Machine Learning Approach to Predict Acute Ischemic Stroke Thrombectomy Reperfusion using Discriminative MR Image Features	Zhang H	IEEE EMBS Int Conf Biomed Health Inform	2021	2022-07-11	PMC9261292	MRI	DWI FLAIR ADC	Article	Treatment	Automatic	Retrospective	single center	141	0.7429		0.6992	0.8059
39122469	Combinations of Clinical Factors, CT Signs, Radiomics for Differentiating High-density Areas After Mechanical Thrombectomy in Patients with Acute Ischemic Stroke	Zhai D	AJNR Am J Neuroradiol	2024	2024-08-09		CT	NCCT	Article	Differential Diagnosis	Manual	Retrospective	multicenter	219	0.82				2
34218292	MRI radiomic features-based machine learning approach to classify ischemic stroke onset time	Zhang YQ	J Neurol	2022	2021-07-04		MRI	DWI ADC	Article	Treatment	Manual	Retrospective	single center	84	0.754	0.788	0.952	0.5
38447430	Magnetic resonance imaging-based deep learning imaging biomarker for predicting functional outcomes after acute ischemic stroke	Yang TH	Eur J Radiol	2024	2024-03-06		MRI	DWI ADC	Article	Prognosis	Manual	Retrospective	multicenter	3338	0.839				4
39239071	Predicting the clinical prognosis of acute ischemic stroke using machine learning: an application of radiomic biomarkers on non-contrast CT after intravascular interventional treatment	Gu H	Front Neuroinform	2024	2024-09-06	PMC11374607	CT	NCCT	Article	Treatment	Semi-automatic	Retrospective	single center	141	0.885	0.841	0.778	0.885
36430982	The Combination of Whole-Brain Features and Local-Lesion Features in DSC-PWI May Improve Ischemic Stroke Outcome Prediction	Guo Y	Life (Basel)	2022	2022-11-26	PMC9694195	MRI	DSC-PWI	Article	Prognosis	Semi-automatic	Retrospective	single center	56	0.971
28954825	Deep learning guided stroke management: a review of clinical applications	Feng R	J Neurointerv Surg	2018	2017-09-29				Review
38592454	Posterior circulation ischemic stroke: radiomics-based machine learning approach to identify onset time from magnetic resonance imaging	Liu Z	Neuroradiology	2024	2024-04-09		MRI	DWI ADC FLAIR	Article	Treatment	Manual	Retrospective	single center	161	0.84	0.837	0.643	0.914
37711840	Computed tomography angiography-based radiomics model to identify high-risk carotid plaques	Chen C	Quant Imaging Med Surg	2023	2023-09-15	PMC10498225	CT	CTA	Article	Risk	Semi-automatic	Retrospective	single center	144	0.84	0.795	0.667	0.885
39262220	Advanced Machine Learning Models for Predicting Post-Thrombolysis Hemorrhagic Transformation in Acute Ischemic Stroke Patients: A Systematic Review and Meta-Analysis	Jiang YL	Clin Appl Thromb Hemost	2024	2024-09-12	PMC11409297			Review
38273251	Feasibility of a clinical-radiomics combined model to predict the occurrence of stroke-associated pneumonia	Luo H	BMC Neurol	2024	2024-01-25	PMC10809767	MRI	DWI	Article	Prognosis	Manual	Retrospective	single center	298	0.83	0.789	0.8	0.787
34987940	Emerging Applications of Radiomics in Neurological Disorders: A Review	Sotoudeh H	Cureus	2021	2022-01-06	PMC8719529			Review
36787955	Multimodal CT imaging of ischemic stroke thrombi identifies scale-invariant radiomic features that reflect clot biology	Santo BA	J Neurointerv Surg	2023	2023-02-14	PMC10659055	CT	microCT CTA	Article	鉴别诊断	人工	回顾性	单中心	10
30440498	Ischemic stroke clinical outcome prediction based on image signature selection from multimodality data	Cui H	Annu Int Conf IEEE Eng Med Biol Soc	2018	2018-11-17		MRI	six MR	Article	预后	人工
34635087	Developing a model for estimating infarction onset time based on computed tomography radiomics in patients with acute middle cerebral artery occlusion	Wen X	BMC Med Imaging	2021	2021-10-12	PMC8507216	CT	NCCT	Article	Treatment	Manual	Retrospective	single center	123	0.82		0.7222	0.8333
38765270	Ischemic stroke outcome prediction with diversity features from whole brain tissue using deep learning network	Yang Y	Front Neurol	2024	2024-05-20	PMC11099238	MRI	DSC-PWI	Article	Prognosis	special	Retrospective	single center	88	0.971	0.974	0.97	0.974
32570341	Application of Radiomics in Vesselness Analysis of CT Angiography Images of Stroke Patients	Dolotova D	Stud Health Technol Inform	2020	2020-06-24		CT	CTA	Article	特殊
34506667	Radiomic signature of DWI-FLAIR mismatch in large vessel occlusion stroke	Regenhardt RW	J Neuroimaging	2022	2021-09-10	PMC8752494	MRI	DWI FLAIR	Article	特殊
35083756	A fully convolutional network (FCN) based automated ischemic stroke segment method using chemical exchange saturation transfer imaging	Zhao Y	Med Phys	2022	2022-01-27		与影像组学无关		Article
36600077	Histologically interpretable clot radiomic features predict treatment outcomes of mechanical thrombectomy for ischemic stroke	Patel TR	Neuroradiology	2023	2023-01-04		CT	NCCT CTA	Article	Treatment	Manual				0.787	0.787
36977913	A clinical-radiomics model based on noncontrast computed tomography to predict hemorrhagic transformation after stroke by machine learning: a multicenter study	Ren H	Insights Imaging	2023	2023-03-28	PMC10050271	CT	NCCT	Article	Prognosis	Manual	Retrospective	multicenter	517	0.942	0.861	0.758	0.949	6
36118697	Identification of a 6-RBP gene signature for a comprehensive analysis of glioma and ischemic stroke: Cognitive impairment and aging-related hypoxic stress	Lin W	Front Aging Neurosci	2022	2022-09-19	PMC9476601	与影像组学不相关		Article
32641095	Noninvasive model for predicting future ischemic strokes in patients with silent lacunar infarction using radiomics	Su JH	BMC Med Imaging	2020	2020-07-10	PMC7346609	CT	NCCT	Article	Risk	Manual	Retrospective	single center	148	0.878
37824198	The Value of Applying Machine Learning in Predicting the Time of Symptom Onset in Stroke Patients: Systematic Review and Meta-Analysis	Feng J	J Med Internet Res	2023	2023-10-12	PMC10603565			Review
38834786	A dual-energy computed tomography-based radiomics nomogram for predicting time since stroke onset: a multicenter study	Jiang J	Eur Radiol	2024	2024-06-04		CT	DECT	Article	Treatment	Manual	Retrospective	multicenter	488	0.936				3
38294532	MicroCT and Histological Analysis of Clot Composition in Acute Ischemic Stroke : A Comparative Study of MT-Retrieved Clots and Clot Analogs	Santo BA	Clin Neuroradiol	2024	2024-01-31		CT	microCT	Article	鉴别诊断	人工	回顾性	单中心	10
35259744	Radiomics versus Conventional Assessment to Identify Symptomatic Participants at Carotid Computed Tomography Angiography	Dong Z	Cerebrovasc Dis	2022	2022-03-08		CT	颈动脉CTA	Article	Differential Diagnosis	Manual	Retrospective	single center	120	0.858
37396779	Computed tomography angiography-based radiomics model for predicting carotid atherosclerotic plaque vulnerability	Shan D	Front Neurol	2023	2023-07-03	PMC10312009	CT	颈动脉CTA	Article	Differential Diagnosis	Manual	Retrospective	single center	74	0.933	0.85	0.85	0.87
34321995	MRI Radiomic Signature of White Matter Hyperintensities Is Associated With Clinical Phenotypes	Bretzner M	Front Neurosci	2021	2021-07-29	PMC8312571	MRI	T2-flair	Article	风险	自动	回顾性	多中心	4163					MRI-GENIE
38434202	Initial experience with radiomics of carotid perivascular adipose tissue in identifying symptomatic plaque	Nie JY	Front Neurol	2024	2024-03-04	PMC10907991	CT	颈动脉CTA	Article	Risk	Automatic	Retrospective	single center	203	0.834	0.725	0.714	0.731
32208393	White Matter High Signals Interfere with Noncontrast Computed Tomography in the Early Identification of Cerebral Infarction	Lin J	Cerebrovasc Dis	2020	2020-03-26		CT	NCCT	Article	鉴别诊断	人工	回顾性	单中心	162
35173809	Radiomics-based prediction of hemorrhage expansion among patients with thrombolysis/thrombectomy related-hemorrhagic transformation using machine learning	Liu J	Ther Adv Neurol Disord	2021	2022-02-17	PMC8842178	CT	NCCT	Article	Treatment	Manual	Retrospective	single center	104	0.85	0.78	0.82	0.77
33392734	CT texture-based radiomics analysis of carotid arteries identifies vulnerable patients: a preliminary outcome study	Zaccagna F	Neuroradiology	2021	2021-01-04		CT	CTA	Article	风险	人工	回顾性	单中心	12
35300260	Apparent diffusion coefficient signature of ischemic tissue predicts neurological progression in isolated pontine infarcts	Oge DD	Eur Stroke J	2022	2022-03-18	PMC8921789	MRI	ADC	Article	预后	人工	回顾性	单中心	63
38908923	A Radiomics-Based Nomogram Using Ultrasound Carotid Plaque Evaluation For Predicting Cerebro-Cardiovascular Events In Asymptomatic Patients	Huang Z	Acad Radiol	2024	2024-06-22		US	颈动脉超声	Article	风险	人工	回顾性	多中心	2009					3
36330187	Application of a Markov chain Monte Carlo method for robust quantification in chemical exchange saturation transfer magnetic resonance imaging	Zhao Y	Quant Imaging Med Surg	2022	2022-11-04	PMC9622448	与影像组学无关		Article
34143830	Effect of grey-level discretization on texture feature on different weighted MRI images of diverse disease groups	Veres G	PLoS One	2021	2021-06-18	PMC8213143	与影像组学无关		Article
37044072	Distinguishing Intracranial Diabetes-Related Atherosclerotic Plaques: A High-Resolution Magnetic Resonance Imaging-Based Radiomics Study	Cheng X	Cerebrovasc Dis	2024	2023-04-12		MRI	HRMRI	Article	Differential Diagnosis	Manual	Retrospective	single center	157	0.861
39116963	Ensemble machine learning to predict futile recanalization after mechanical thrombectomy based on non-contrast CT imaging	Da Ros V	J Stroke Cerebrovasc Dis	2024	2024-08-08		CT	NCCT	Article	Treatment	Manual	Retrospective	single center	70	0.84	0.76	0.88	0.69
37329177	Nomogram to predict unfavorable outcome of endovascular thrombectomy for large ischemic core	Han N	Ann Clin Transl Neurol	2023	2023-06-17	PMC10424651	MRI	DWI	Article	Treatment	Manual	Prospective	single center	140	0.872
39286806	Constructing machine learning models based on non-contrast CT radiomics to predict hemorrhagic transformation after stoke: a two-center study	Zhang Y	Front Neurol	2024	2024-09-17	PMC11402658	CT	NCCT	Article	Prognosis	Manual	Retrospective	multicenter	180	0.957	0.861	0.95	0.75	2
38711198	Robustness and classification capabilities of MRI radiomic features in identifying carotid plaque vulnerability	Meddings Z	Br J Radiol	2024	2024-05-07	PMC11135795	MRI	T2	Article	Differential Diagnosis	Manual	Retrospective	single center	55	0.819	0.758
39022281	An integrated nomogram combining clinical and radiomic features of hyperattenuated imaging markers to predict malignant cerebral edema following endovascular thrombectomy	Hu S	Quant Imaging Med Surg	2024	2024-07-18	PMC11250307	CT	术后NCCT	Article	Treatment	Manual	Retrospective	single center	151	0.938		0.667	0.917
31677092	Texture Features of Magnetic Resonance Images: an Early Marker of Post-stroke Cognitive Impairment	Betrouni N	Transl Stroke Res	2020	2019-11-03		MRI	T1	Article	预后	自动
38644848	Improving radiomic modeling for the identification of symptomatic carotid atherosclerotic plaques using deep learning-based 3D super-resolution CT angiography	Wang L	Heliyon	2024	2024-04-22	PMC11033096	CT	超分辨率CTA	Article	Differential Diagnosis	Manual	Retrospective	single center	193	0.82	0.802	0.854	0.71
